# Supplementary material for: Recovery-Targeted Supplemental Oxygen Enhances Performance and Attenuates Perceived Fatigue During Subsequent High-Intensity Swimming
Source: Sports (Basel). 2026 Feb 24;14(3):85. doi: 10.3390/sports14030085 (PMC13030180; doi:10.3390/sports14030085)
Supplement: Supplementary file 1 [file sports-14-00085-s001.zip]

Archive with 3 entries (2 files):
- Supplementary Methods S1.pdf
- __MACOSX/
- __MACOSX/._Supplementary Methods S1.docx
